# Supplementary material for: Utility of Machine Learning Models to Predict Lymph Node Metastasis of Japanese Localized Prostate Cancer
Source: Cancers (Basel). 2024 Dec 5;16(23):4073. doi: 10.3390/cancers16234073 (PMC11640458; doi:10.3390/cancers16234073)
Supplement: Supplementary file 1 [file cancers-16-04073-s001.zip]

Archive with 1 entries (1 files):
- cancers-3329512-supplementary.pdf
